# Supplementary material for: Cortical networks show characteristic recruitment patterns after somatosensory stimulation by pneumatically evoked repetitive hand movements in newborn infants
Source: Cereb Cortex. 2022 Nov 11;33(8):4699–713. doi: 10.1093/cercor/bhac373 (PMC10110426; doi:10.1093/cercor/bhac373)
Supplement: CKC-hand_stimulation_bhac373 [file ckc-hand_stimulation_bhac373.zip]

Archive with 1 entries (1 files):
- CKC-hand_stimulation_bhac373.mp4
